# Supplementary material for: A biosynthetic network for protoberberine production in Coptis chinensis
Source: Hortic Res. 2023 Dec 13;11(1):uhad259. doi: 10.1093/hr/uhad259 (PMC10812381; doi:10.1093/hr/uhad259)
Supplement: Web_Material_uhad259 [file web_material_uhad259.zip]

Archive with 1 entries (1 files):
- MR_SI.docx
